# Supplementary material for: Exploration of potential novel drug targets and biomarkers for small cell lung cancer by plasma proteome screening
Source: Front Pharmacol. 2023 Sep 6;14:1266782. doi: 10.3389/fphar.2023.1266782 (PMC10511877; doi:10.3389/fphar.2023.1266782)
Supplement: Supplementary file 1 [file Table2.XLSX]

## Sheet: Sheet1
Supplementary Table 3 Heterogeneity analysis on proteins with two or more instruments
Protein	Number of SNP used	Q statistics	P-value (heterogeneity)
SPARCL1	3	0.246855	0.969693
SERPINA4	3	0.137127	0.332342
GPC5	2	0.668522	0.715867
