# Supplementary material for: Exploration of potential novel drug targets and biomarkers for small cell lung cancer by plasma proteome screening
Source: Front Pharmacol. 2023 Sep 6;14:1266782. doi: 10.3389/fphar.2023.1266782 (PMC10511877; doi:10.3389/fphar.2023.1266782)
Supplement: Supplementary file 2 [file Table3.XLSX]

## Sheet: genetic_instrument_exposure_SCL
Supplementary Table 3 Genetic instruments of small cell lung cancer for bidirectional MR
exposure	chr.exposure	pos.exposure	other_allele.exposure	effect_allele.exposure	beta.exposure	se.exposure	pval.exposure	eaf.exposure	samplesize.exposure	ncase.exposure	SNP	ncontrol.exposure
small cell lung carcinoma	1	25263043	C	T	0.604033	0.107134	1.71941e-08	0.025756	23371	2791	rs77435405	20580
small cell lung carcinoma	10	128038465	C	G	1.78091	0.315792	1.70545e-08	0.003038	23371	2791	rs185907885	20580
small cell lung carcinoma	15	78712699	A	C	0.210003	0.035879	4.82425e-09	0.790321	23371	2791	rs4887053	20580
small cell lung carcinoma	15	78714561	C	T	0.208807	0.035948	6.29753e-09	0.790469	23371	2791	rs2869032	20580
small cell lung carcinoma	15	78718899	T	C	0.210074	0.035989	5.30872e-09	0.78995	23371	2791	rs2869045	20580
small cell lung carcinoma	15	78719501	A	T	0.224206	0.030626	2.46434e-13	0.372227	23371	2791	rs72736802	20580
small cell lung carcinoma	15	78719832	G	C	0.221423	0.030523	4.03831e-13	0.352416	23371	2791	rs72738704	20580
small cell lung carcinoma	15	78720194	C	A	0.209862	0.035526	3.47945e-09	0.781315	23371	2791	rs2656055	20580
small cell lung carcinoma	15	78720915	T	A	0.200848	0.032562	6.91242e-10	0.299007	23371	2791	rs951984	20580
small cell lung carcinoma	15	78720923	T	G	0.232049	0.031097	8.51138e-14	0.345125	23371	2791	rs951985	20580
small cell lung carcinoma	15	78721397	G	T	0.208718	0.03547	3.99567e-09	0.781314	23371	2791	rs2568497	20580
small cell lung carcinoma	15	78722359	T	C	0.208325	0.035459	4.22737e-09	0.781268	23371	2791	rs2568499	20580
small cell lung carcinoma	15	78722519	T	C	0.200944	0.035445	1.43519e-08	0.775096	23371	2791	rs2656056	20580
small cell lung carcinoma	15	78724256	A	G	0.201289	0.034909	8.11391e-09	0.767937	23371	2791	rs11072763	20580
small cell lung carcinoma	15	78724469	C	T	0.193896	0.031911	1.23064e-09	0.304282	23371	2791	rs1394371	20580
small cell lung carcinoma	15	78726272	A	T	0.210097	0.035593	3.57289e-09	0.780011	23371	2791	rs2036529	20580
small cell lung carcinoma	15	78730252	A	G	0.208257	0.035808	6.02976e-09	0.783187	23371	2791	rs2656070	20580
small cell lung carcinoma	15	78730313	G	A	0.223616	0.030376	1.81719e-13	0.350087	23371	2791	rs17483548	20580
small cell lung carcinoma	15	78731149	C	T	0.22352	0.030384	1.88582e-13	0.349961	23371	2791	rs17405217	20580
small cell lung carcinoma	15	78731808	T	A	0.207242	0.035369	4.64248e-09	0.780073	23371	2791	rs924840	20580
small cell lung carcinoma	15	78732754	A	G	0.204562	0.035318	6.9536e-09	0.777434	23371	2791	rs2938671	20580
small cell lung carcinoma	15	78733390	A	T	0.224541	0.030178	1.00277e-13	0.356114	23371	2791	rs17483686	20580
small cell lung carcinoma	15	78733731	T	C	0.224118	0.030176	1.11173e-13	0.356196	23371	2791	rs17483721	20580
small cell lung carcinoma	15	78735269	C	T	0.224543	0.030179	1.00369e-13	0.356099	23371	2791	rs55983731	20580
small cell lung carcinoma	15	78735438	G	C	0.223697	0.030244	1.39927e-13	0.355782	23371	2791	rs72738718	20580
small cell lung carcinoma	15	78736593	T	A	0.207751	0.035372	4.27051e-09	0.780634	23371	2791	rs2568488	20580
small cell lung carcinoma	15	78738370	T	C	0.208369	0.035358	3.78879e-09	0.7805	23371	2791	rs2568490	20580
small cell lung carcinoma	15	78739471	T	C	0.207886	0.035368	4.15805e-09	0.780589	23371	2791	rs2915695	20580
small cell lung carcinoma	15	78739763	A	G	0.226201	0.030382	9.67609e-14	0.351643	23371	2791	rs2089162	20580
small cell lung carcinoma	15	78740233	G	A	0.208517	0.035355	3.68324e-09	0.780453	23371	2791	rs2568493	20580
small cell lung carcinoma	15	78740688	T	G	0.22092	0.030143	2.31793e-13	0.358535	23371	2791	rs2938670	20580
small cell lung carcinoma	15	78740932	A	C	0.220833	0.030145	2.37739e-13	0.358569	23371	2791	rs2656052	20580
small cell lung carcinoma	15	78740964	G	A	0.220938	0.030143	2.30515e-13	0.35854	23371	2791	rs2568494	20580
small cell lung carcinoma	15	78741384	T	C	0.20851	0.035354	3.68299e-09	0.78044	23371	2791	rs2656074	20580
small cell lung carcinoma	15	78741618	T	C	0.224109	0.030176	1.11378e-13	0.35651	23371	2791	rs7181486	20580
small cell lung carcinoma	15	78742276	T	G	0.208436	0.035367	3.7819e-09	0.780581	23371	2791	rs2656073	20580
small cell lung carcinoma	15	78742376	G	A	0.226291	0.030177	6.44169e-14	0.356395	23371	2791	rs17483929	20580
small cell lung carcinoma	15	78742579	A	G	0.224455	0.030177	1.02259e-13	0.356399	23371	2791	rs56219465	20580
small cell lung carcinoma	15	78743029	G	A	0.208522	0.035352	3.66953e-09	0.780439	23371	2791	rs2958719	20580
small cell lung carcinoma	15	78744292	A	G	0.206542	0.035306	4.91349e-09	0.77978	23371	2791	rs2656072	20580
small cell lung carcinoma	15	78745343	T	A	0.208225	0.03543	4.17532e-09	0.780244	23371	2791	rs2656071	20580
small cell lung carcinoma	15	78745707	C	T	0.20857	0.035352	3.63798e-09	0.78043	23371	2791	rs2656069	20580
small cell lung carcinoma	15	78750549	G	A	0.216812	0.030139	6.30957e-13	0.35961	23371	2791	rs2656065	20580
small cell lung carcinoma	15	78751961	C	T	0.187497	0.029868	3.44041e-10	0.614776	23371	2791	rs11637656	20580
small cell lung carcinoma	15	78752114	C	T	0.210388	0.035394	2.78029e-09	0.780513	23371	2791	rs2568485	20580
small cell lung carcinoma	15	78752188	C	G	0.221236	0.030377	3.26738e-13	0.350611	23371	2791	rs72738732	20580
small cell lung carcinoma	15	78752343	G	A	0.208907	0.035353	3.43764e-09	0.78037	23371	2791	rs2568483	20580
small cell lung carcinoma	15	78754000	A	G	0.189189	0.029848	2.32065e-10	0.61532	23371	2791	rs1964678	20580
small cell lung carcinoma	15	78754102	A	G	0.221481	0.03023	2.36157e-13	0.357953	23371	2791	rs2009746	20580
small cell lung carcinoma	15	78757913	C	A	-0.206752	0.035338	4.89587e-09	0.220974	23371	2791	rs2938674	20580
small cell lung carcinoma	15	78759348	C	T	-0.209683	0.035518	3.55836e-09	0.217871	23371	2791	rs958025	20580
small cell lung carcinoma	15	78760918	G	A	-0.18743	0.029835	3.33603e-10	0.383669	23371	2791	rs4887057	20580
small cell lung carcinoma	15	78761414	C	G	0.221348	0.030392	3.26287e-13	0.350718	23371	2791	rs17484235	20580
small cell lung carcinoma	15	78762313	A	G	-0.210198	0.035361	2.77524e-09	0.219719	23371	2791	rs28480606	20580
small cell lung carcinoma	15	78763617	C	T	-0.209757	0.035434	3.22426e-09	0.21896	23371	2791	rs7174190	20580
small cell lung carcinoma	15	78765122	G	T	0.221828	0.030249	2.24182e-13	0.356826	23371	2791	rs72738736	20580
small cell lung carcinoma	15	78765290	T	G	0.188064	0.029891	3.14138e-10	0.616224	23371	2791	rs12593229	20580
small cell lung carcinoma	15	78766194	T	A	0.188154	0.029835	2.85621e-10	0.615212	23371	2791	rs4299116	20580
small cell lung carcinoma	15	78766250	A	G	0.220999	0.030587	5.0038e-13	0.347576	23371	2791	rs1504550	20580
small cell lung carcinoma	15	78766629	C	T	0.187726	0.029899	3.41547e-10	0.615921	23371	2791	rs1504549	20580
small cell lung carcinoma	15	78767346	G	A	0.18685	0.030035	4.93867e-10	0.607452	23371	2791	rs12592111	20580
small cell lung carcinoma	15	78767850	C	T	0.188724	0.029891	2.72226e-10	0.616069	23371	2791	rs12910910	20580
small cell lung carcinoma	15	78768167	C	G	-0.20939	0.035447	3.48025e-09	0.218933	23371	2791	rs28602670	20580
small cell lung carcinoma	15	78768871	C	G	0.189036	0.029892	2.55129e-10	0.616078	23371	2791	rs8043227	20580
small cell lung carcinoma	15	78769130	A	G	0.188256	0.029903	3.06394e-10	0.615896	23371	2791	rs12916801	20580
small cell lung carcinoma	15	78771546	C	T	-0.210624	0.035361	2.57887e-09	0.219834	23371	2791	rs11072766	20580
small cell lung carcinoma	15	78772676	A	G	0.223792	0.030393	1.79556e-13	0.351064	23371	2791	rs17484524	20580
small cell lung carcinoma	15	78772806	C	T	-0.210945	0.03536	2.43759e-09	0.219942	23371	2791	rs35031105	20580
small cell lung carcinoma	15	78774271	C	T	0.188385	0.029819	2.65516e-10	0.615388	23371	2791	rs8042238	20580
small cell lung carcinoma	15	78774374	A	G	0.18838	0.029819	2.66036e-10	0.615387	23371	2791	rs8042260	20580
small cell lung carcinoma	15	78774676	A	G	-0.212588	0.035342	1.79734e-09	0.220621	23371	2791	rs10851906	20580
small cell lung carcinoma	15	78776456	C	T	-0.208431	0.035343	3.69437e-09	0.220768	23371	2791	rs16969894	20580
small cell lung carcinoma	15	78778953	A	G	0.190399	0.030105	2.53974e-10	0.607085	23371	2791	rs12903285	20580
small cell lung carcinoma	15	78778972	A	G	0.185849	0.029837	4.69678e-10	0.616823	23371	2791	rs12903295	20580
small cell lung carcinoma	15	78779384	C	T	0.186137	0.029892	4.75423e-10	0.617067	23371	2791	rs12904234	20580
small cell lung carcinoma	15	78779510	T	A	0.188969	0.029819	2.34099e-10	0.615328	23371	2791	rs36146269	20580
small cell lung carcinoma	15	78779801	C	T	-0.211628	0.035345	2.13015e-09	0.220155	23371	2791	rs12101809	20580
small cell lung carcinoma	15	78781687	G	A	-0.21107	0.035357	2.37607e-09	0.219922	23371	2791	rs2036533	20580
small cell lung carcinoma	15	78782095	C	T	0.187623	0.029898	3.4857e-10	0.614867	23371	2791	rs4887059	20580
small cell lung carcinoma	15	78783277	G	A	0.221586	0.030498	3.71108e-13	0.348732	23371	2791	rs11858836	20580
small cell lung carcinoma	15	78783683	C	T	-0.211782	0.035344	2.07291e-09	0.22016	23371	2791	rs28511883	20580
small cell lung carcinoma	15	78789223	G	A	0.189397	0.029824	2.14536e-10	0.616014	23371	2791	rs965604	20580
small cell lung carcinoma	15	78789488	C	T	0.190391	0.029806	1.68554e-10	0.61526	23371	2791	rs13180	20580
small cell lung carcinoma	15	78792398	T	C	0.18935	0.029814	2.13983e-10	0.615433	23371	2791	rs12899351	20580
small cell lung carcinoma	15	78792439	G	A	-0.212	0.035701	2.88317e-09	0.216532	23371	2791	rs7174348	20580
small cell lung carcinoma	15	78792527	T	C	-0.185857	0.029852	4.7841e-10	0.381439	23371	2791	rs1062980	20580
small cell lung carcinoma	15	78793921	C	T	0.185257	0.029865	5.53146e-10	0.612739	23371	2791	rs12594711	20580
small cell lung carcinoma	15	78796104	C	T	0.191334	0.029996	1.78743e-10	0.616048	23371	2791	rs4362358	20580
small cell lung carcinoma	15	78796282	T	A	-0.216636	0.036495	2.91877e-09	0.210244	23371	2791	rs5019044	20580
small cell lung carcinoma	15	78796732	C	T	-0.218139	0.035715	1.01044e-09	0.220048	23371	2791	rs74925218	20580
small cell lung carcinoma	15	78797463	T	A	-0.219027	0.035821	9.6917e-10	0.218765	23371	2791	rs9672608	20580
small cell lung carcinoma	15	78801394	A	C	0.259994	0.030839	3.43716e-17	0.351416	23371	2791	rs11852372	20580
small cell lung carcinoma	15	78802586	G	A	-0.241104	0.036572	4.32514e-11	0.206165	23371	2791	rs9788682	20580
small cell lung carcinoma	15	78802869	C	T	-0.261513	0.029975	2.67485e-18	0.62636	23371	2791	rs9788721	20580
small cell lung carcinoma	15	78803057	C	T	-0.253389	0.035401	8.20918e-13	0.222785	23371	2791	rs7164594	20580
small cell lung carcinoma	15	78806023	T	C	0.261673	0.030005	2.75613e-18	0.364366	23371	2791	rs8034191	20580
small cell lung carcinoma	15	78807872	C	T	-0.251884	0.035491	1.27468e-12	0.219402	23371	2791	rs28437878	20580
small cell lung carcinoma	15	78812098	G	A	-0.255238	0.035443	5.96348e-13	0.219306	23371	2791	rs12438181	20580
small cell lung carcinoma	15	78812329	T	C	-0.252987	0.035469	9.84238e-13	0.218912	23371	2791	rs12441426	20580
small cell lung carcinoma	15	78813155	G	A	0.269745	0.031202	5.37774e-18	0.350365	23371	2791	rs34684276	20580
small cell lung carcinoma	15	78814046	G	A	-0.273665	0.029979	6.95024e-20	0.632673	23371	2791	rs10519203	20580
small cell lung carcinoma	15	78814389	C	T	-0.25433	0.035348	6.24597e-13	0.218947	23371	2791	rs7181245	20580
small cell lung carcinoma	15	78814567	A	G	-0.253723	0.035298	6.57052e-13	0.219298	23371	2791	rs7181447	20580
small cell lung carcinoma	15	78814681	A	G	-0.252384	0.035346	9.31108e-13	0.218729	23371	2791	rs7163730	20580
small cell lung carcinoma	15	78815298	G	A	-0.252508	0.035353	9.1601e-13	0.218661	23371	2791	rs61204066	20580
small cell lung carcinoma	15	78816057	G	T	0.271662	0.030007	1.3858e-19	0.364869	23371	2791	rs8031948	20580
small cell lung carcinoma	15	78817447	A	T	-0.254152	0.035384	6.83754e-13	0.218514	23371	2791	rs4461039	20580
small cell lung carcinoma	15	78817929	C	T	-0.268758	0.030327	7.85597e-19	0.607274	23371	2791	rs8042849	20580
small cell lung carcinoma	15	78821016	G	A	-0.249436	0.035347	1.70373e-12	0.218872	23371	2791	rs12441354	20580
small cell lung carcinoma	15	78822660	A	T	-0.256868	0.035408	4.03088e-13	0.218107	23371	2791	rs7169584	20580
small cell lung carcinoma	15	78824924	G	A	-0.25409	0.035389	6.9759e-13	0.218531	23371	2791	rs12438659	20580
small cell lung carcinoma	15	78826180	G	A	-0.273074	0.029989	8.56643e-20	0.632165	23371	2791	rs931794	20580
small cell lung carcinoma	15	78826948	T	C	-0.257141	0.035393	3.72306e-13	0.218216	23371	2791	rs2036534	20580
small cell lung carcinoma	15	78828086	G	T	0.275437	0.030099	5.64547e-20	0.36398	23371	2791	rs72738786	20580
small cell lung carcinoma	15	78829091	T	C	-0.252827	0.035326	8.25087e-13	0.220535	23371	2791	rs12439240	20580
small cell lung carcinoma	15	78831624	T	G	-0.255687	0.035335	4.61636e-13	0.220062	23371	2791	rs34664138	20580
small cell lung carcinoma	15	78831668	A	G	-0.255691	0.035335	4.61211e-13	0.220062	23371	2791	rs34138960	20580
small cell lung carcinoma	15	78831826	G	A	-0.255532	0.035338	4.79292e-13	0.220024	23371	2791	rs35212593	20580
small cell lung carcinoma	15	78832349	T	C	0.225608	0.035911	3.33304e-10	0.225048	23371	2791	rs56117933	20580
small cell lung carcinoma	15	78832832	T	C	-0.253515	0.035391	7.8759e-13	0.220326	23371	2791	rs3813570	20580
small cell lung carcinoma	15	78833036	C	A	-0.25265	0.035468	1.05414e-12	0.225502	23371	2791	rs57064725	20580
small cell lung carcinoma	15	78833450	C	A	-0.257268	0.035429	3.8256e-13	0.220145	23371	2791	rs59133824	20580
small cell lung carcinoma	15	78833453	T	C	-0.257426	0.035425	3.68299e-13	0.220281	23371	2791	rs59683676	20580
small cell lung carcinoma	15	78837673	C	T	-0.269373	0.035794	5.24687e-14	0.217678	23371	2791	rs28498264	20580
small cell lung carcinoma	15	78840567	C	T	-0.25056	0.036913	1.13789e-11	0.203828	23371	2791	rs113352275	20580
small cell lung carcinoma	15	78845110	A	G	-0.262096	0.035485	1.51217e-13	0.220881	23371	2791	rs905739	20580
small cell lung carcinoma	15	78849034	T	C	0.277154	0.030216	4.61849e-20	0.364639	23371	2791	rs58365910	20580
small cell lung carcinoma	15	78849779	C	T	0.280512	0.03014	1.31492e-20	0.363057	23371	2791	rs72740955	20580
small cell lung carcinoma	15	78849918	C	T	-0.277315	0.03549	5.54626e-15	0.229234	23371	2791	rs7173514	20580
small cell lung carcinoma	15	78850558	G	A	-0.255485	0.037042	5.30274e-12	0.204493	23371	2791	rs28395178	20580
small cell lung carcinoma	15	78851615	G	A	0.282077	0.030133	7.89951e-21	0.363326	23371	2791	rs2036527	20580
small cell lung carcinoma	15	78857896	T	A	-0.275433	0.035183	4.93287e-15	0.235129	23371	2791	rs503464	20580
small cell lung carcinoma	15	78857939	T	G	0.283977	0.03014	4.42792e-21	0.363267	23371	2791	rs55853698	20580
small cell lung carcinoma	15	78857986	C	G	0.281286	0.030135	1.01812e-20	0.364149	23371	2791	rs55781567	20580
small cell lung carcinoma	15	78858400	C	G	-0.251247	0.036699	7.58228e-12	0.207468	23371	2791	rs684513	20580
small cell lung carcinoma	15	78861918	G	A	-0.248638	0.036455	9.07194e-12	0.20938	23371	2791	rs1711731	20580
small cell lung carcinoma	15	78862064	C	T	0.275102	0.030256	9.68501e-20	0.360248	23371	2791	rs11633958	20580
small cell lung carcinoma	15	78862453	C	A	0.273659	0.030185	1.23509e-19	0.361687	23371	2791	rs7172118	20580
small cell lung carcinoma	15	78862762	G	A	-0.267099	0.03586	9.45584e-14	0.221287	23371	2791	rs664172	20580
small cell lung carcinoma	15	78863472	T	C	-0.264744	0.034926	3.45064e-14	0.228166	23371	2791	rs667282	20580
small cell lung carcinoma	15	78865197	A	G	0.273037	0.030163	1.40281e-19	0.361755	23371	2791	rs17486195	20580
small cell lung carcinoma	15	78866445	G	A	0.271265	0.030152	2.32863e-19	0.362407	23371	2791	rs140330585	20580
small cell lung carcinoma	15	78867482	A	C	0.269351	0.030127	3.87347e-19	0.362986	23371	2791	rs17486278	20580
small cell lung carcinoma	15	78868398	C	T	-0.254919	0.03482	2.45867e-13	0.231964	23371	2791	rs2456020	20580
small cell lung carcinoma	15	78868636	G	A	0.274166	0.030135	9.21722e-20	0.361085	23371	2791	rs72740964	20580
small cell lung carcinoma	15	78870803	C	T	-0.263588	0.034999	5.02111e-14	0.227418	23371	2791	rs576982	20580
small cell lung carcinoma	15	78873119	C	T	-0.263481	0.034937	4.64301e-14	0.228084	23371	2791	rs569207	20580
small cell lung carcinoma	15	78873976	T	A	-0.263264	0.034937	4.86631e-14	0.228061	23371	2791	rs637137	20580
small cell lung carcinoma	15	78873993	A	T	0.270735	0.03011	2.43501e-19	0.361786	23371	2791	rs7180002	20580
small cell lung carcinoma	15	78875623	A	G	-0.24783	0.036331	9.01779e-12	0.209848	23371	2791	rs1700006	20580
small cell lung carcinoma	15	78877381	C	A	0.270371	0.03012	2.79898e-19	0.361118	23371	2791	rs56390833	20580
small cell lung carcinoma	15	78878541	G	A	0.270516	0.03011	2.60795e-19	0.361809	23371	2791	rs951266	20580
small cell lung carcinoma	15	78882925	G	A	0.274371	0.03005	6.81868e-20	0.362021	23371	2791	rs16969968	20580
small cell lung carcinoma	15	78883813	A	G	-0.2304	0.032773	2.06443e-12	0.277794	23371	2791	rs518425	20580
small cell lung carcinoma	15	78886198	C	T	0.273034	0.030042	1.00415e-19	0.362189	23371	2791	rs8192482	20580
small cell lung carcinoma	15	78886227	A	G	-0.233828	0.032985	1.35207e-12	0.271491	23371	2791	rs564585	20580
small cell lung carcinoma	15	78886947	G	A	0.272943	0.03004	1.02896e-19	0.362198	23371	2791	rs4887067	20580
small cell lung carcinoma	15	78888400	G	A	-0.227676	0.032937	4.75992e-12	0.27169	23371	2791	rs578776	20580
small cell lung carcinoma	15	78891627	G	A	0.26734	0.034913	1.89714e-14	0.772415	23371	2791	rs12910984	20580
small cell lung carcinoma	15	78892661	C	T	0.266967	0.034828	1.78484e-14	0.768665	23371	2791	rs7359276	20580
small cell lung carcinoma	15	78894339	G	A	0.269304	0.030019	2.93765e-19	0.362825	23371	2791	rs1051730	20580
small cell lung carcinoma	15	78894759	C	G	0.267742	0.034798	1.42364e-14	0.768792	23371	2791	rs3743078	20580
small cell lung carcinoma	15	78896129	A	G	0.264886	0.029973	9.80393e-19	0.366155	23371	2791	rs1317286	20580
small cell lung carcinoma	15	78896547	G	A	0.264748	0.034921	3.41822e-14	0.772715	23371	2791	rs938682	20580
small cell lung carcinoma	15	78898723	C	T	0.262045	0.029505	6.6115e-19	0.404572	23371	2791	rs12914385	20580
small cell lung carcinoma	15	78898932	C	G	0.263346	0.030028	1.78772e-18	0.363999	23371	2791	rs55676755	20580
small cell lung carcinoma	15	78899003	C	A	0.268128	0.030478	1.40152e-18	0.357197	23371	2791	rs56077333	20580
small cell lung carcinoma	15	78899213	T	C	0.263267	0.03497	5.14162e-14	0.772247	23371	2791	rs7183604	20580
small cell lung carcinoma	15	78899719	G	A	0.262986	0.03497	5.46764e-14	0.77276	23371	2791	rs11637630	20580
small cell lung carcinoma	15	78900701	T	G	0.264005	0.030913	1.33999e-17	0.350837	23371	2791	rs138544659	20580
small cell lung carcinoma	15	78900908	C	T	0.265694	0.030582	3.68808e-18	0.356356	23371	2791	rs147144681	20580
small cell lung carcinoma	15	78900909	A	G	0.244582	0.03495	2.59657e-12	0.758841	23371	2791	rs7171869	20580
small cell lung carcinoma	15	78903987	T	C	0.257465	0.03542	3.6241e-13	0.736645	23371	2791	rs189218934	20580
small cell lung carcinoma	15	78905854	T	C	-0.2491	0.044386	1.99857e-08	0.131903	23371	2791	rs62010330	20580
small cell lung carcinoma	15	78906177	A	T	0.270667	0.030108	2.47628e-19	0.362865	23371	2791	rs146009840	20580
small cell lung carcinoma	15	78907406	C	G	-0.267264	0.034969	2.12471e-14	0.227485	23371	2791	rs7177514	20580
small cell lung carcinoma	15	78907656	T	C	-0.267205	0.034966	2.14141e-14	0.227473	23371	2791	rs6495308	20580
small cell lung carcinoma	15	78907736	G	A	-0.25467	0.044646	1.16888e-08	0.130006	23371	2791	rs12443170	20580
small cell lung carcinoma	15	78907859	A	C	-0.267333	0.034964	2.07491e-14	0.227463	23371	2791	rs8042059	20580
small cell lung carcinoma	15	78908010	C	T	-0.266423	0.034981	2.61397e-14	0.227047	23371	2791	rs8042494	20580
small cell lung carcinoma	15	78908032	A	G	-0.267447	0.034962	2.01465e-14	0.227439	23371	2791	rs8042374	20580
small cell lung carcinoma	15	78908154	G	C	-0.267153	0.034968	2.1747e-14	0.227436	23371	2791	rs8043009	20580
small cell lung carcinoma	15	78908565	C	T	-0.243438	0.036495	2.55094e-11	0.206869	23371	2791	rs28681284	20580
small cell lung carcinoma	15	78909070	A	G	-0.254356	0.03488	3.04579e-13	0.234588	23371	2791	rs4887069	20580
small cell lung carcinoma	15	78910258	C	T	-0.260578	0.035419	1.87932e-13	0.220652	23371	2791	rs3825845	20580
small cell lung carcinoma	15	78910267	C	A	-0.243226	0.036943	4.58458e-11	0.200794	23371	2791	rs28669908	20580
small cell lung carcinoma	15	78910462	A	G	-0.226623	0.033654	1.65158e-11	0.265254	23371	2791	rs8192478	20580
small cell lung carcinoma	15	78910463	G	C	-0.226603	0.033655	1.65997e-11	0.265251	23371	2791	rs8192477	20580
small cell lung carcinoma	15	78911181	T	C	0.262166	0.029353	4.20824e-19	0.418872	23371	2791	rs8040868	20580
small cell lung carcinoma	15	78911672	G	C	0.262587	0.029982	1.98381e-18	0.370358	23371	2791	rs4243084	20580
small cell lung carcinoma	15	78912943	G	A	-0.263993	0.036131	2.74157e-13	0.213511	23371	2791	rs7170068	20580
small cell lung carcinoma	15	78914230	A	C	-0.258384	0.035592	3.88508e-13	0.215929	23371	2791	rs13329271	20580
small cell lung carcinoma	15	78914534	C	T	0.258464	0.029714	3.36822e-18	0.395188	23371	2791	rs8039449	20580
small cell lung carcinoma	15	78915245	C	T	-0.253757	0.035579	9.87643e-13	0.214438	23371	2791	rs6495309	20580
small cell lung carcinoma	15	78915864	G	A	0.258649	0.029304	1.08143e-18	0.435058	23371	2791	rs10851907	20580
small cell lung carcinoma	15	78915872	C	A	0.255562	0.029785	9.46237e-18	0.395084	23371	2791	rs55958997	20580
small cell lung carcinoma	15	78920935	G	C	-0.249919	0.035367	1.58891e-12	0.22491	23371	2791	rs12593950	20580
small cell lung carcinoma	15	78922638	G	A	0.265164	0.030089	1.22264e-18	0.383982	23371	2791	rs2869548	20580
small cell lung carcinoma	15	78923845	T	G	-0.252369	0.035301	8.74178e-13	0.223172	23371	2791	rs28534575	20580
small cell lung carcinoma	15	78923987	C	T	0.260742	0.029961	3.23892e-18	0.383419	23371	2791	rs17487223	20580
small cell lung carcinoma	15	78925435	A	G	-0.257293	0.035574	4.73587e-13	0.223315	23371	2791	rs4887072	20580
small cell lung carcinoma	15	78926445	T	C	0.255261	0.030169	2.64972e-17	0.388229	23371	2791	rs72743158	20580
small cell lung carcinoma	15	78926726	C	G	-0.247769	0.034999	1.44944e-12	0.233063	23371	2791	rs12440014	20580
small cell lung carcinoma	15	78934318	C	G	0.208092	0.030132	4.98425e-12	0.405982	23371	2791	rs67426328	20580
small cell lung carcinoma	15	78936168	A	G	0.206752	0.030077	6.23878e-12	0.407367	23371	2791	rs55988292	20580
small cell lung carcinoma	15	78944538	A	G	0.183072	0.029857	8.69641e-10	0.408303	23371	2791	rs11633178	20580
small cell lung carcinoma	15	78944718	G	A	0.183631	0.029858	7.74729e-10	0.408055	23371	2791	rs11634351	20580
small cell lung carcinoma	15	78947611	G	A	0.177544	0.029822	2.62621e-09	0.408435	23371	2791	rs2170311	20580
small cell lung carcinoma	15	78948319	G	C	0.17721	0.029692	2.39811e-09	0.408325	23371	2791	rs11638830	20580
small cell lung carcinoma	15	78954379	A	G	0.175471	0.029649	3.25207e-09	0.408321	23371	2791	rs12899135	20580
small cell lung carcinoma	15	78956806	T	C	0.171567	0.029458	5.74447e-09	0.409085	23371	2791	rs1996371	20580
small cell lung carcinoma	15	78960529	A	C	0.162836	0.029404	3.05978e-08	0.411528	23371	2791	rs6495314	20580
small cell lung carcinoma	15	78962964	C	T	0.173225	0.029913	6.99729e-09	0.42084	23371	2791	rs4420500	20580
small cell lung carcinoma	15	78966655	C	T	0.16868	0.029524	1.10795e-08	0.408072	23371	2791	rs11639372	20580
small cell lung carcinoma	15	78967401	A	G	0.168885	0.029518	1.05609e-08	0.407228	23371	2791	rs12902602	20580
small cell lung carcinoma	15	78968179	G	C	0.169413	0.02954	9.74473e-09	0.406924	23371	2791	rs1021071	20580
small cell lung carcinoma	15	78968229	C	T	0.168022	0.029516	1.2513e-08	0.407776	23371	2791	rs11072785	20580
small cell lung carcinoma	15	78969256	C	T	0.168395	0.02954	1.19363e-08	0.407073	23371	2791	rs4886579	20580
small cell lung carcinoma	15	78969385	T	G	0.163596	0.02951	2.95958e-08	0.409001	23371	2791	rs4886580	20580
small cell lung carcinoma	15	78975855	A	T	0.166295	0.02966	2.06343e-08	0.406654	23371	2791	rs72743199	20580
small cell lung carcinoma	15	78978364	C	T	0.165002	0.029673	2.68633e-08	0.406484	23371	2791	rs4887077	20580
small cell lung carcinoma	15	78981348	C	T	0.164007	0.029681	3.28382e-08	0.40574	23371	2791	rs12901913	20580
small cell lung carcinoma	15	78983559	C	T	0.165248	0.029603	2.37564e-08	0.406412	23371	2791	rs11638372	20580
small cell lung carcinoma	15	78984214	C	A	0.165145	0.029598	2.41179e-08	0.406932	23371	2791	rs922692	20580
small cell lung carcinoma	15	79005504	C	T	0.16883	0.03028	2.46576e-08	0.411783	23371	2791	rs11634543	20580
small cell lung carcinoma	15	79007950	C	T	0.17006	0.030932	3.84441e-08	0.409948	23371	2791	rs11638490	20580
small cell lung carcinoma	15	79017281	T	C	0.17287	0.031365	3.55664e-08	0.408329	23371	2791	rs76919723	20580
small cell lung carcinoma	15	79017685	A	T	0.172673	0.0313	3.45462e-08	0.410529	23371	2791	rs8038543	20580
small cell lung carcinoma	15	79019024	C	T	0.171448	0.031308	4.3468e-08	0.410869	23371	2791	rs11629637	20580
small cell lung carcinoma	15	79019546	C	A	0.171418	0.031306	4.35923e-08	0.410877	23371	2791	rs3829786	20580
small cell lung carcinoma	15	79019610	G	T	0.180714	0.031402	8.67381e-09	0.404886	23371	2791	rs3813565	20580
small cell lung carcinoma	15	79020278	G	C	0.172607	0.031544	4.45184e-08	0.407991	23371	2791	rs34563625	20580
small cell lung carcinoma	15	79021037	T	C	0.173707	0.031616	3.92428e-08	0.40685	23371	2791	rs2869554	20580
small cell lung carcinoma	15	79021441	A	G	0.174278	0.031833	4.38056e-08	0.401345	23371	2791	rs4886582	20580
small cell lung carcinoma	15	79021445	G	A	0.17389	0.03186	4.81859e-08	0.400643	23371	2791	rs4886583	20580
small cell lung carcinoma	15	79021464	G	A	0.175983	0.031794	3.11e-08	0.401714	23371	2791	rs4886584	20580
