# Supplementary material for: Exploration of potential novel drug targets and biomarkers for small cell lung cancer by plasma proteome screening
Source: Front Pharmacol. 2023 Sep 6;14:1266782. doi: 10.3389/fphar.2023.1266782 (PMC10511877; doi:10.3389/fphar.2023.1266782)
Supplement: Supplementary file 5 [file Table4.XLSX]

## Sheet: pleio_pheno_summary_raw
Supplemental Table 4 Previously-reported genome-wide significant association of SNPs as genetic instruments of potential causal proteins
Protein	UniProt	SNP	trait	catalog	effect_allele	proxy_SNP	r2	proxy_effect_allele	beta	se	pval	ancestry	pmid
ACP5	A0A024R7F8;P13686	rs79061565	Tartrate-resistant acid phosphatase type 5	pQTL	G	NA	NA	NA	-0.4845	0.0364	1.62e-40	European	29875488
CPB2	A0A087WSY5;Q96IY4	rs3742264	Carboxypeptidase B2	pQTL	T	NA	NA	NA	0.849	0.03982	2.806e-83	European	28240269
CPB2	A0A087WSY5;Q96IY4	rs3742264	MAP kinase-activated protein kinase 3	pQTL	T	NA	NA	NA	-0.4746	0.04648	2.373e-23	European	28240269
CPB2	A0A087WSY5;Q96IY4	rs3742264	Regulation of nuclear pre-mRNA domain-containing protein 1A	pQTL	T	NA	NA	NA	0.2047	0.026	3.47e-15	European	29875488
CPB2	A0A087WSY5;Q96IY4	rs3742264	Ubiquitin domain-containing protein 2	pQTL	T	NA	NA	NA	0.1811	0.0261	3.63e-12	European	29875488
CPB2	A0A087WSY5;Q96IY4	rs3742264	Uncharacterized protein KIAA2013	pQTL	T	NA	NA	NA	-0.3274	0.0256	2.14e-37	European	29875488
CPB2	A0A087WSY5;Q96IY4	rs3742264	Calbindin	pQTL	T	rs9567610	1	T	0.54	0.0244	1.17e-108	European	29875488
CPB2	A0A087WSY5;Q96IY4	rs3742264	MAP kinase-activated protein kinase 3	pQTL	T	rs9567610	1	T	-0.2769	0.0257	3.8e-27	European	29875488
CPB2	A0A087WSY5;Q96IY4	rs3742264	Inosine-5-monophosphate dehydrogenase 2	pQTL	T	rs9567611	1	G	0.1456	0.0261	2.45e-08	European	29875488
CPB2	A0A087WSY5;Q96IY4	rs3742264	Pirin	pQTL	T	rs9567611	1	G	0.5428	0.0245	5.25e-109	European	29875488
CPB2	A0A087WSY5;Q96IY4	rs3742264	UPF0488 protein C8orf33	pQTL	T	rs9567611	1	G	0.1864	0.026	8.13e-13	European	29875488
CTSB	Q5HYG5;A0A024R374;P07858;B4DMY4	rs1692819	Platelet distribution width	GWAS	A	NA	NA	NA	-0.0235	0.004052	6.695e-09	European	27863252
CTSB	Q5HYG5;A0A024R374;P07858;B4DMY4	rs1692819	Impedance of leg left	GWAS	A	rs1692813	0.99483	A	0.01721	0.002527	9.761e-12	European	UKBB
CTSB	Q5HYG5;A0A024R374;P07858;B4DMY4	rs1692819	Impedance of leg right	GWAS	A	rs1692813	0.99483	A	0.01608	0.002508	1.428e-10	European	UKBB
CTSB	Q5HYG5;A0A024R374;P07858;B4DMY4	rs1692819	Impedance of whole body	GWAS	A	rs1692813	0.99483	A	0.01256	0.002113	2.779e-09	European	UKBB
CTSB	Q5HYG5;A0A024R374;P07858;B4DMY4	rs1692819	Heel bone mineral density	GWAS	A	rs1692814	0.99483	A	-0.02073	0.003551	5.292e-09	European	UKBB
CTSB	Q5HYG5;A0A024R374;P07858;B4DMY4	rs1692819	Heel bone mineral density left	GWAS	A	rs1736086	0.99483	A	-0.02725	0.004711	7.303e-09	European	UKBB
CTSB	Q5HYG5;A0A024R374;P07858;B4DMY4	rs1692819	Cathepsin B	pQTL	A	NA	NA	NA	0.4246	0.0274	5.25e-54	European	29875488
NTNG1	Q5IEC3;Q5IEC8;Q9Y2I2;X5DNW2;B4DKF0	rs115668827	Netrin-G1	pQTL	C	NA	NA	NA	1.004	0.0565	1.15e-70	European	29875488
FAM171B	Q6P995	rs10931256	Protein FAM171B	pQTL	C	NA	NA	NA	-0.3336	0.0295	1.12e-29	European	29875488
