# Supplementary material for: Exploration of potential novel drug targets and biomarkers for small cell lung cancer by plasma proteome screening
Source: Front Pharmacol. 2023 Sep 6;14:1266782. doi: 10.3389/fphar.2023.1266782 (PMC10511877; doi:10.3389/fphar.2023.1266782)
Supplement: Supplementary file 7 [file Table5.XLSX]

## Sheet: rs1692819_PhenoScanner_GWAS
Supplemental Table 5. Traits that shared the same loci with our study by PhenoScanner analysis.
protein	snp	rsid	hg19_coordinates	hg38_coordinates	a1	a2	trait	efo	study	pmid	ancestry	year	beta	se	p	direction	n	n_cases	n_controls	n_studies	unit	dataset
CTSB	rs1692819	rs1692819	chr8:11705448	chr8:11847939	A	G	Platelet distribution width	EFO_0004586	Astle W	27863252	European	2016	-0.0235	0.004052	6.695e-09	-	173480	0	173480	2	IVNT	Astle-W_Blood-Cell-Traits_EUR_2016
CTSB	rs1692819	rs1692819	chr8:11705448	chr8:11847939	A	G	Red cell distribution width	EFO_0004586	Astle W	27863252	European	2016	-0.02056	0.003987	2.512e-07	-	173480	0	173480	2	IVNT	Astle-W_Blood-Cell-Traits_EUR_2016
CTSB	rs1692819	rs1692819	chr8:11705448	chr8:11847939	A	G	Heel bone mineral density	EFO_0009270	Neale B	UKBB	European	2017	-0.02041	0.003536	7.881e-09	-	194398	0	194398	1	IVNT	Neale-B_UKBB_EUR_2017
CTSB	rs1692819	rs1692819	chr8:11705448	chr8:11847939	A	G	Heel bone mineral density left	EFO_0009270	Neale B	UKBB	European	2017	-0.02721	0.00472	8.18e-09	-	106254	0	106254	1	IVNT	Neale-B_UKBB_EUR_2017
CTSB	rs1692819	rs1692819	chr8:11705448	chr8:11847939	A	G	Heel bone mineral density right	EFO_0009270	Neale B	UKBB	European	2017	-0.02525	0.004689	7.273e-08	-	106251	0	106251	1	IVNT	Neale-B_UKBB_EUR_2017
CTSB	rs1692819	rs1692819	chr8:11705448	chr8:11847939	A	G	Impedance of arm right	-	Neale B	UKBB	European	2017	0.009394	0.001941	1.294e-06	+	331279	0	331279	1	IVNT	Neale-B_UKBB_EUR_2017
CTSB	rs1692819	rs1692819	chr8:11705448	chr8:11847939	A	G	Impedance of leg left	-	Neale B	UKBB	European	2017	0.0169	0.002516	1.869e-11	+	331296	0	331296	1	IVNT	Neale-B_UKBB_EUR_2017
CTSB	rs1692819	rs1692819	chr8:11705448	chr8:11847939	A	G	Impedance of leg right	-	Neale B	UKBB	European	2017	0.01579	0.002497	2.538e-10	+	331301	0	331301	1	IVNT	Neale-B_UKBB_EUR_2017
CTSB	rs1692819	rs1692819	chr8:11705448	chr8:11847939	A	G	Impedance of whole body	-	Neale B	UKBB	European	2017	0.0122	0.002104	6.671e-09	+	331284	0	331284	1	IVNT	Neale-B_UKBB_EUR_2017
CTSB	rs1692819	rs1692819	chr8:11705448	chr8:11847939	A	G	Self-reported hypothyroidism or myxoedema	EFO_0004705;EFO_1001055	Neale B	UKBB	European	2017	0.002738	0.0005893	3.377e-06	+	337159	16376	320783	1	risk diff	Neale-B_UKBB_EUR_2017
CTSB	rs1692819	rs1692819	chr8:11705448	chr8:11847939	A	G	Neuroticism	EFO_0007660;EFO_0004257	SSGAC	29292387	European	2018	0.011	0.002	8.6e-06	+	168105	0	168105	2	SD	SSGAC_Neuroticism_EUR_2018
SHMT1	rs8067462	rs8067462	chr17:18263571	chr17:18360257	A	C	Comparative height size at age 10	-	Neale B	UKBB	European	2017	-0.007568	0.001697	8.253e-06	-	332021	0	332021	1	-	Neale-B_UKBB_EUR_2017
SHMT1	rs8067462	rs8067462	chr17:18263571	chr17:18360257	A	C	Height	EFO_0004339	Neale B	UKBB	European	2017	-0.007945	0.001766	6.843e-06	-	336474	0	336474	1	IVNT	Neale-B_UKBB_EUR_2017
NTNG1	rs115668827	rs115668827	chr1:107678268	chr1:107135646	C	G	Age completed full time education	EFO_0004784	Neale B	UKBB	European	2017	0.02644	0.005745	4.189e-06	+	226899	0	226899	1	-	Neale-B_UKBB_EUR_2017
NTNG1	rs115668827	rs115668827	chr1:107678268	chr1:107135646	C	G	Cause of death: endocarditis, valve unspecified	EFO_0000465	Neale B	UKBB	European	2017	0.006441	0.001267	3.775e-07	+	7637	8	7629	1	risk diff	Neale-B_UKBB_EUR_2017
NTNG1	rs115668827	rs115668827	chr1:107678268	chr1:107135646	C	G	Usual walking pace	EFO_0008002	Neale B	UKBB	European	2017	0.01577	0.003498	6.536e-06	+	335349	0	335349	1	-	Neale-B_UKBB_EUR_2017
